# Supplementary material for: Systemic Inflammatory and Hematological Profiles in Triple-Negative Breast Cancer: A Study from a Senegalese Cohort
Source: Diagnostics (Basel). 2026 Feb 6;16(3):494. doi: 10.3390/diagnostics16030494 (PMC12897048; doi:10.3390/diagnostics16030494)
Supplement: Supplementary file 1 [file diagnostics-16-00494-s001.zip]

Archive with 1 entries (1 files):
- diagnostics-4127628-supplementary.xlsx
