# Supplementary material for: Systemic Inflammatory and Hematological Profiles in Triple-Negative Breast Cancer: A Study from a Senegalese Cohort
Source: Diagnostics (Basel). 2026 Feb 6;16(3):494. doi: 10.3390/diagnostics16030494 (PMC12897048; doi:10.3390/diagnostics16030494)
Supplement: Supplementary file 1 [file diagnostics-16-00494-s001.zip › diagnostics-4127628-supplementary.xlsx]

## Sheet: TNBC
Numéro	Age	BMI	Socioeconomic status	Education level	Occupation	Age at first pregnancy	Gestity	Gravidity	Parity	Parity	Abortion history	Breastfeeding status	Menopausal status	Family history of cancer	Contraceptive use	Alcoohol drinking habit	Smoking	Sedentary lifestyle	Diabetes	HTA	Grade SBR	Ki67 (%)	Stade T	Stade N	Stade M	Metastases	Clinical stage	CRP	Inflammation	RBC	Hb	Anemia	Ht	MCV	MCH	MCHC	Platelets	Thrombocytosis	Thrombocytopenia	WBC	Hyperleukocytosis	Leukopenia	Neutrophils	Neutrophils(%)	Neutrophilia	Neutropenia	Eosinophils	Eosinophils (%)	Basophils
Patient 0002.22	46	26.7	Low	No education	Entrepreneur	17	4	Multigravida	3	Multiparity	Yes	No	No	Yes	No	No	No	Yes	No	No	SBR II	95	T4	N1	M1	Yes	IV	15.4	Yes	4.56	11.2	Yes	36	78.9	24.6	31.1	247	No	No	5.19	No	No	3.02	58.1	No	No	0.05	1	0.02
Patient 0003.22	40	27.01	Low	Primary	Housewife	22	5	Multigravida	5	Multiparity	No	No	No	Yes	Yes	No	No	Yes	No	No	SBR I	< 1	T2	N1	M0	No	II	20.8	Yes	4.22	13.2	No	39.3	93.1	31.3	33.6	302	No	No	7.11	No	No	4.01	56.3	No	No	0.09	1.3	0.04
Patient 0004.22	39	18.8	Low	Primary	Entrepreneur	36	1	Primigravida	0	Nulliparity	Yes	No	No	No	No	No	No	Yes	No	No	SBR II	20	T1	N1	M0	No	II	1.5	No	3.5	13.5	No	39	89	28.5	33	268	No	No	4.08	No	No	3.8	56.8	No	No	0.13	2.07	0.01
Patient 0005.22	60	21.3	Low	No education	Housewife	20	7	Multigravida	6	Multiparity	No	No	Yes	No	No	No	No	Yes	Yes	No	SBR II	1	T4	N1	M1	Yes	IV	73.8	Yes	4.13	10.7	Yes	33	79.9	25.9	32.4	276	No	No	5.47	No	No	3.55	64.9	No	No	0.02	0.4	0.03
Patient 0006.22	56	25.57	Low	Primary	Entrepreneur	15	7	Multigravida	7	Multiparity	No	No	Yes	No	Yes	No	No	Yes	No	No	SBR III	< 1	T4	N0	M0	No	III	8.59	Yes	7	12.2	No	38.1	88.8	28.4	32	280	No	No	7	No	No	3.76	53.7	No	No	0.14	2	0.02
Patient 0009.22	55	25.23	Low	Middle school	Entrepreneur	21	0	Nulligravida	0	Nulliparity	No	No	Yes	Yes	No	No	No	Yes	No	No	SBR II	< 1	T4	N2	M0	No	III	120.2	Yes	4.56	11.2	Yes	36	78.9	24.6	31.1	247	No	No	5.19	No	No	3.02	58.1	No	No	0.05	1	0.02
Patient 0010.22	75	29.6	Low	No education	Housewife	15	3	Multigravida	2	Multiparity	Yes	No	Yes	No	No	No	No	Yes	Yes	Yes	SBR II	< 1	T4	N0	M0	No	III	6.9	Yes	4.07	12.6	No	39.8	97.8	31	31.7	289	No	No	5.33	No	No	2.58	48.3	No	No	0.04	0.8	0.05
Patient 015.22	78	17.47	Low	No education	Housewife	20	10	Multigravida	9	Multiparity	Yes	No	Yes	No	No	No	No	Yes	No	Yes	SBR II	60	T4	N1	M1	No	IV	14.9	Yes	5.04	14.4	No	43.9	87.1	28.6	32.8	390	No	No	5.36	No	No	2.89	53.8	No	No	0.02	0.4	0.02
Patient 018.22	46	16.14	Low	No education	Housewife	20	5	Multigravida	5	Multiparity	No	No	Yes	No	No	No	No	Yes	No	No	SBR III	40	T4	N1	M0	No	III	24.7	Yes	3.5	13.5	No	39	89	28.5	33	268	No	No	4.08	No	No	3.8	56.8	No	No	0.13	2.07	0.01
Patient 021.22	55	22.49	Low	No education	Housewife	21	5	Multigravida	5	Multiparity	No	No	Yes	No	No	No	No	Yes	No	No	SBR III	70	T4	N1	M1	Yes	IV	250.9	Yes	3.57	8.3	Yes	28.3	79.3	23.2	29.3	322	No	No	12.88	Yes	No	7.93	61.5	Yes	No	0	0	0.02
Patient 026.23	30	21.4	Low	No education	Housewife	20	3	Multigravida	3	Multiparity	No	No	No	No	No	No	No	Yes	No	No	SBR III	90	T4	N1	M1	Yes	IV	313	Yes	4.6	12.2	No	38	86	26	32	280	No	No	6	No	No	3.6	56.3	No	No	0.14	2.05	0.02
Patient 027.23	48	24.98	Low	No education	Entrepreneur	16	6	Multigravida	6	Multiparity	No	No	Yes	No	No	No	No	Yes	No	Yes	SBR II	80	T3	N2	M0	No	III	9.2	Yes	4.5	11.4	Yes	33	88	27.3	31	300	No	No	5.8	No	No	3.5	56.4	No	No	0.15	2.06	0.02
Patient 029.23	55	27	Low	No education	Housewife	20	4	Multigravida	3	Multiparity	Yes	No	Yes	No	No	No	No	Yes	No	No	SBR II	60	T4	N1	M1	Yes	IV	17.1	Yes	3.5	13.5	No	39	89	28.5	33	268	No	No	4.08	No	No	3.8	56.8	No	No	0.13	2.07	0.01
Patient 032.23	51	29.45	Low	No education	Entrepreneur	17	5	Multigravida	5	Multiparity	No	No	Yes	Yes	No	No	No	Yes	No	Yes	SBR III	60	T3	N1	M0	No	III	4.5	No	4.6	11.5	Yes	36	84	31	31	314	No	No	5.6	No	No	3.5	57	No	No	0.12	1.8	0.09
Patient 033.23	54	16.11	Low	No education	Housewife	17	14	Multigravida	8	Multiparity	Yes	No	Yes	No	No	No	No	Yes	No	No	SBR II	70	T4	N3	M1	Yes	IV	255	Yes	5.4	12	No	40	85.6	25	34	377	No	No	4.08	No	No	3.2	58	No	No	0.1	2.9	0.05
Patient 034.23	44	21.71	Low	Primary	Housemaid	21	9	Multigravida	7	Multiparity	Yes	No	No	Yes	Yes	No	No	Yes	No	Yes	SBR III	60	T3	N1	M0	No	III	8.3	Yes	4.5	10.7	Yes	39	79.5	26	30	268	No	No	5.21	No	No	3.7	60	No	No	0.12	1.8	0.01
Patient 035.23	42	33.24	Low	Middle school	Entrepreneur	20	5	Multigravida	4	Multiparity	Yes	Yes	No	Yes	Yes	No	No	Yes	No	Yes	SBR III	20	T4	N3	M0	No	III	6.9	Yes	4.6	11.2	Yes	38	94	27	32	376	No	No	4.08	No	No	3.2	58	No	No	0.11	2.9	0.05
Patient 042.23	70	14.96	Low	No education	Housewife	16	7	Multigravida	6	Multiparity	Yes	No	Yes	No	No	No	No	Yes	No	No	SBR III	40	T4	N1	M0	No	III	0.4	No	4.22	13.5	No	39	92.4	32	34.6	173	No	No	3.34	No	Yes	1.11	33.3	No	Yes	0.03	1	0.09
Patient 049.23	49	24.22	Low	Primary	Entrepreneur	17	6	Multigravida	5	Multiparity	Yes	No	No	No	Yes	No	No	Yes	No	Yes	SBR II	40	T4	N1	M0	No	III	7.3	Yes	4.82	11.1	Yes	36.1	74.9	23	30.7	184	No	No	3.73	No	Yes	1.8	48.3	No	Yes	0.12	3.2	0.02
Patient 053.23	44	44.94	Low	Primary	Housewife	23	6	Multigravida	5	Multiparity	Yes	No	No	No	No	No	No	Yes	No	Yes	SBR III	80	T4	N2	M1	Yes	IV	44.6	Yes	4.83	13.8	No	40.4	83.6	28.6	34.2	425	Yes	No	10.53	Yes	No	5.56	52.8	No	No	1.12	10.6	0.09
Patient 055.23	40	22.1	Low	No education	Entrepreneur	19	2	Multigravida	2	Multiparity	No	No	Yes	No	No	No	No	Yes	No	No	SBR III	80	T4	N3	M1	Yes	IV	7.9	Yes	4.83	13.8	No	40.4	83.6	28.6	34.2	425	Yes	No	10.53	Yes	No	5.56	52.8	No	No	1.12	10.6	0.09
Patient 059.23	39	23.51	Low	No education	Housewife	35	2	Multigravida	1	Primiparity	Yes	No	No	Yes	Yes	No	No	Yes	No	Yes	SBR III	90	T3	N1	M0	No	III	56.6	Yes	3.79	9.5	Yes	31.6	83.4	25.1	30.1	376	No	No	5.14	No	No	3.64	70.7	No	No	0.09	1.8	0.03
Patient 061.23	32	22.23	Low	No education	Housewife	20	5	Multigravida	5	Multiparity	No	Yes	No	Yes	Yes	No	No	Yes	No	No	SBR II	70	T4	N2	M0	No	III	47.2	Yes	4.31	11.5	Yes	35.7	82.8	26.7	32.2	322	No	No	6	No	No	3.99	66.5	No	No	0.11	1.8	0.01
Patient 065.23	60	17.27	Low	No education	Entrepreneur	19	12	Multigravida	9	Multiparity	Yes	No	Yes	Yes	No	No	No	Yes	No	No	SBR II	80	T4	N2	M0	No	III	6.79	Yes	2.62	7.9	Yes	24.8	94.7	30.2	31.9	261	No	No	5.21	No	No	2.97	57	No	No	0.15	2.9	0.02
Patient 067.23	45	27.61	Low	Primary	Housemaid	35	6	Multigravida	4	Multiparity	Yes	No	No	No	Yes	No	No	Yes	No	No	SBR III	30	T4	N1	M0	No	III	8.1	Yes	4.87	12.6	No	40.1	82.3	25.9	31.4	377	No	No	4.08	No	No	1.66	40.8	No	Yes	0.16	3.9	0.01
Patient 072.23	23	23.59	Low	No education	Housewife	21	1	Primigravida	1	Primiparity	No	Yes	No	No	No	No	No	Yes	No	No	SBR III	95	T2	N2	M1	Yes	IV	30.2	Yes	7.84	20.5	No	63.5	81	26.1	32.3	268	No	No	8.58	No	No	5.21	60.7	No	No	0.13	1.5	0.05
Patient 074.23	40	23.95	Low	Primary	Housewife	22	4	Multigravida	3	Multiparity	Yes	No	No	No	Yes	No	No	Yes	No	No	SBR III	80	T4	N1	M0	No	III	11.2	Yes	4.84	11.9	Yes	35.8	74	24.6	33.2	299	No	No	4.32	No	No	2.35	54.4	No	No	0.04	0.9	0.04
Patient 080.23	30	16.41	Low	No education	Housemaid	16	1	Primigravida	0	Nulliparity	Yes	No	No	Yes	No	No	No	Yes	No	No	SBR III	30	T4	N1	M1	Yes	IV	13.8	Yes	3.96	12.6	No	37.7	95.2	31.8	33.4	315	No	No	5.6	No	No	3.3	58.9	No	No	0.11	2	0.04
Patient 087.23	70	19.37	Low	No education	Housewife	19	8	Multigravida	7	Multiparity	Yes	No	Yes	No	Yes	No	No	Yes	No	No	SBR II	80	T4	N1	M1	Yes	IV	1.3	No	4.37	12.1	No	38	87	27.7	31.8	261	No	No	4.54	No	No	2.51	55.2	No	No	0.08	0.9	0.04
Patient 091.23	48	24.22	Low	No education	Entrepreneur	18	7	Multigravida	5	Multiparity	Yes	No	Yes	No	No	No	No	Yes	No	Yes	SBR II	95	T3	N2	M1	Yes	IV	6.04	Yes	3.5	13.5	No	39	89	28.5	33	268	No	No	4.08	No	No	3.8	56.8	No	No	0.13	2.07	0.01
Patient 092.23	27	30.75	Low	No education	Housewife	21	3	Multigravida	3	Multiparity	No	No	No	No	Yes	No	No	Yes	No	No	SBR III	90	T4	N3	M0	No	III	70.5	Yes	4.45	12.6	No	36.2	81.5	28.3	34.7	585	Yes	No	4.08	No	No	6.6	69.5	No	No	0.27	2.8	0.06
Patient 097.23	53	18.37	Low	No education	Housewife	20	6	Multigravida	5	Multiparity	No	No	No	No	No	No	No	Yes	No	No	SBR II	70	T4	N2	M0	No	III	1.91	No	3.96	12.6	No	37.7	95.2	31.8	33.4	315	No	No	5.6	No	No	3.3	58.9	No	No	0.11	2	0.04
Patient 104.23	50	26.72	Low	No education	Housewife	22	4	Multigravida	3	Multiparity	Yes	No	Yes	No	No	No	No	Yes	No	No	SBR III	70	T3	N1	M0	No	III	46	Yes	2.83	5.5	Yes	19.3	68.2	19.4	28.5	738	Yes	No	10.16	Yes	No	8.03	79	Yes	No	0.01	0.1	0.06
Patient 105.23	47	23.83	Low	No education	Housewife	25	5	Multigravida	5	Multiparity	No	No	Yes	No	Yes	No	No	Yes	No	No	SBR II	80	T4	N1	M0	No	III	1.19	No	4.39	12.2	No	38.1	86.8	27.8	32	310	No	No	4.82	No	No	2.29	47.5	No	No	0.22	4.6	0.02
Patient 109.23	43	23.53	Low	No education	Housewife	16	5	Multigravida	4	Multiparity	Yes	No	Yes	No	No	No	No	Yes	No	No	SBR II	20	T4	N1	M0	No	III	7	Yes	5.5	13.3	No	42.3	76.9	24.2	31.4	130	No	Yes	5.29	No	No	2.16	40.9	No	No	0.15	2.8	0.02
Patient 111.23	25	24.91	Low	No education	Housewife	15	4	Multigravida	4	Multiparity	No	No	No	Yes	No	No	No	Yes	No	No	SBR II	95	T4	N2	M0	No	III	192	Yes	3.47	9.8	Yes	30.1	86.7	28.2	32.6	145	No	Yes	5.62	No	No	3.95	70.2	No	No	0.02	0.4	0.02
Patient 112.23	30	23.62	Low	University	Student	25	1	Primigravida	1	Primiparity	No	No	No	No	Yes	No	No	Yes	No	No	SBR III	95	T4	N1	M0	No	III	33.2	Yes	4.13	10	Yes	32.5	78.7	24.2	30.8	205	No	No	5.58	No	No	3.32	59.5	No	No	0.09	1.6	0.03
Patient 113.23	32	42.66	Low	Middle school	Housewife	18	4	Multigravida	4	Multiparity	No	No	No	No	Yes	No	No	Yes	No	No	SBR II	60	T4	N1	M0	No	III	19.9	Yes	5.63	11.6	Yes	37.7	67	20.6	30.8	447	Yes	No	6.12	No	No	4.1	67	No	No	0.01	0.2	0.02
Patient 120.24	43	17.35	Low	No education	Housewife	21	10	Multigravida	4	Multiparity	Yes	No	No	No	No	No	No	Yes	No	No	SBR II	25	T4	N1	M0	No	III	35	Yes	4.91	12.2	No	37.5	76.4	24.8	32.5	722	Yes	No	12.31	Yes	No	9.24	75	Yes	No	0.02	0.2	0.03
Patient 123.24	26	19.81	Low	No education	Housewife	20	3	Multigravida	3	Multiparity	No	No	No	Yes	Yes	No	No	Yes	No	No	SBR II	30	T3	N1	M0	No	III	6	No	5.91	12.5	No	40.2	68	21.2	31.1	356	No	No	6.41	No	No	1.95	30.3	No	Yes	0.5	7.8	0.01
[truncated: 12 more columns]

## Sheet: HDBC
Numéro	Age	BMI	Socioeconomic status	Education level	Occupation	Age at menarche	Age at first pregnancy	Gravidity	Gravidity	Parity	Parity	Abortion history	Breastfeeding status	Menopausal status	Family history of cancer	Contraception use	Alcohol drinking habit	Smoking	Sedentary lifestyle	Diabetes	HTA	Grade SBR	Ki 67 (%)	RE (%)	RP (%)	Sous type	Stade T	Stade N	Stade M	Metastases	Clinical stage	CRP	Inflammation	RBC	Hb	Anemia	Ht	MCV	MCH	MCHC	Platelets	Thrombocytosis	Thrombocytopenia	WBC	hyperleukocytosis	Leucopenia	Neutrophils	Neutrophils (%)	Eosinophils
Patient 0007.22	50	21.97	Low	No education	Housemaid	14	26	5	Multigravida	6	Multiparity	Yes	No	Yes	No	No	No	No	Yes	No	Yes	SBR II	< 1	10	0	Luminal A	T3	N1	M0	Non	III	6	No	5.33	13.6	No	42.6	79.9	25.5	31.9	186	No	No	4.59	No	No	2.37	51.6	0.01
Patient 0008.22	69	19.61	Low	No education	Housewife	14	20	0	Nulligravida	0	Nulliparity	No	No	Yes	No	No	No	No	Yes	No	No	SBR II	< 1	80	0	Luminal A	T4	N2	M0	Non	III	17.4	Yes	4.72	13.2	No	41.5	87.9	28	31.8	315	No	No	6.81	No	No	3.4	49.9	0.02
Patient 012.22	37	23.93	Low	No education	Housewife	15	17	6	Multigravida	5	Multiparity	Yes	No	No	No	No	No	No	Yes	No	No	SBR II	10	80	80	Luminal A	T4	N0	M0	Non	III	3.7	No	5.02	14.2	No	43.4	86.5	28.3	32.7	288	No	No	5.5	No	No	3.43	62.3	0.02
Patient 013.22	52	39.38	Low	No education	Housewife	17	21	6	Multigravida	6	Multiparity	No	No	Yes	No	No	No	No	Yes	Yes	No	SBR I	5	20	40	Luminal A	T4	N1	M0	Non	III	30.1	Yes	5.22	14	No	44	84.3	26.8	31.8	289	No	No	4.65	No	No	2.09	45	0.16
Patient 014.22	65	33.19	Middle	Primary	Housewife	14	22	5	Multigravida	5	Multiparity	No	No	Yes	No	Yes	No	No	Yes	Yes	Yes	SBR I	20	60	40	Luminal A	T2	N1	M0	Non	II	19.4	Yes	4.57	13	No	42	91.9	28.4	31	358	No	No	8	No	No	2.74	34.2	0.16
Patient 016.22	35	15.32	Low	Primary	Housewife	14	21	5	Multigravida	2	Multiparity	Yes	No	No	Yes	Yes	No	No	Yes	No	No	SBR II	10	5	5	Luminal A	T4	N3	M1	Oui	IV	44.2	Yes	4.68	13.05	No	39.81	85.09	27.94	32.82	272	No	No	5.61	No	No	2.94	47.48	0.16
Patient 020.23	41	26.87	Low	No education	Housewife	16	28	1	Primigravida	1	Primipariry	No	No	No	No	No	No	No	Yes	No	No	SBR III	40	95	60	Luminal B	T4	N1	M0	Non	III	12.3	Yes	4.06	11.2	Yes	34.4	84.7	27.6	32.6	197	No	No	5	No	No	2.12	42.4	0
Patient 022.23	42	24.77	Low	High school	Entrepreneur	14	19	0	Nulligravida	0	Nulliparity	No	No	No	No	No	No	No	Yes	No	No	SBR II	45	70	5	Luminal B	T4	N1	M1	Oui	IV	0.9	No	4.53	12.8	No	39.8	87.9	28.3	32.2	240	No	No	7.56	No	No	0.9	11.9	0
Patient 024.23	40	23.18	Low	No education	Housewife	14	18	7	Multigravida	6	Multiparity	Yes	No	No	Yes	Yes	No	No	Yes	No	No	SBR III	40	5	20	Luminal B	T4	N1	M1	Oui	IV	22.7	Yes	5.81	14.1	No	45.8	78.8	24.3	30.8	269	No	No	5.95	No	No	3.19	53.5	0.42
Patient 025.23	67	29.13	Low	No education	Entrepreneur	15	17	8	Multigravida	7	Multiparity	Yes	No	Yes	No	No	No	No	No	No	Yes	SBR I	80	70	0	Luminal B	T4	N1	M0	Non	III	2	No	4.68	13.05	No	39.81	85.09	27.94	32.82	272	No	No	5.61	No	No	2.94	47.48	0.16
Patient 028.23	56	29.3	Low	No education	Entrepreneur	15	16	2	Multigravida	0	Nulliparity	Yes	No	Yes	No	No	No	No	Yes	No	Yes	SBR II	40	95	70	Luminal B	T3	N1	M0	Non	III	11.3	Yes	4.68	13.05	No	39.81	85.09	27.94	32.82	272	No	No	5.61	No	No	2.94	47.48	0.16
Patient 036.23	46	31.48	Low	No education	Entrepreneur	17	18	5	Multigravida	5	Multiparity	No	No	Yes	No	No	No	No	Yes	No	No	SBR I	40	70	0	Luminal B	T4	N0	M0	Non	III	8	Yes	4.65	12.3	No	35.1	75.5	26.4	34.9	190	No	No	5.54	No	No	2.67	48.6	0.48
Patient 037.23	51	24.86	Low	Primary	Entrepreneur	14	16	3	Multigravida	1	Primipariry	Yes	No	Yes	Yes	No	No	No	Yes	No	No	SBR II	60	20	0	Luminal B	T4	N1	M0	Non	III	4.2	No	3.83	11.9	Yes	34.9	91.1	31.1	34.1	247	No	No	5.31	No	No	2.78	52.6	0.13
Patient 039.23	55	19.18	Low	No education	Housewife	15	17	4	Multigravida	3	Multiparity	Yes	No	Yes	No	No	No	No	Yes	No	No	SBR III	40	95	80	Luminal B	T4	N2	M1	Oui	IV	111.1	Yes	3.63	11	Yes	32.6	89.8	30.3	33.8	451	Yes	No	3.63	No	Yes	6.78	61.8	0.8
Patient 041.23	26	25.74	Low	No education	Housewife	15	21	4	Multigravida	3	Multiparity	Yes	No	No	No	Yes	No	No	Yes	No	No	SBR II	20	90	70	Luminal B	T2	N0	M0	Non	II	2.6	No	4.73	14.3	No	41.4	87.4	30.3	34.6	302	No	No	4.68	No	No	2.34	50.3	0.22
Patient 043.23	57	36.84	Low	Middle school	Entrepreneur	15	20	2	Multigravida	0	Nulliparity	Yes	No	Yes	Yes	No	No	No	Yes	No	No	SBR II	15	60	90	Luminal B	T4	N1	M1	Oui	IV	29.2	Yes	4.59	13.9	No	40.6	88.4	30.2	34.2	251	No	No	5.73	No	No	2.79	48.8	0.18
Patient 044.23	23	21.12	Middle	University	Student	14	21	0	Nulligravida	0	Nulliparity	No	No	No	No	No	No	No	No	No	No	SBR I	60	60	0	Luminal B	T4	N1	M1	Oui	IV	0.2	No	4.65	14.5	No	42.2	90.7	31.2	34.5	219	No	No	4.41	No	No	2.52	57.1	0.07
Patient 045.23	40	24.53	Low	No education	Housewife	14	21	3	Multigravida	2	Multiparity	Yes	No	No	No	Yes	No	No	Yes	No	No	SBR III	80	95	90	Luminal B	T3	N0	M1	Oui	IV	93.3	Yes	4.5	11.5	Yes	36.5	81.1	25.6	31.5	370	No	No	7.4	No	No	4.79	64.7	0.11
Patient 048.23	42	23.36	Low	No education	Housewife	15	17	5	Multigravida	4	Multiparity	Yes	No	No	No	No	No	No	Yes	No	No	SBR II	30	90	70	Luminal B	T4	N1	M0	Non	III	4.2	No	3.93	11.6	Yes	35.2	89.6	29.5	33	261	No	No	5.34	No	No	2.18	40.8	0.18
Patient 058.23	49	22.24	Low	Primary	Entrepreneur	17	23	1	Primigravida	1	Primipariry	No	No	No	Yes	No	No	No	Yes	Yes	No	SBR II	10	60	20	Luminal A	T4	N3	M0	Non	III	1.3	No	2.69	8	Yes	22.7	84.4	29.7	35.2	75	No	Yes	4.18	No	No	3.68	88.1	0
Patient 062.23	47	21.48	Low	Middle school	Housewife	12	30	3	Multigravida	0	Nulliparity	Yes	No	Yes	Yes	Yes	No	No	Yes	No	No	SBR III	70	95	40	Luminal B	T4	N2	M1	Oui	IV	41.8	Yes	4.68	13.05	No	39.81	85.09	27.94	32.82	272	No	No	5.61	No	No	2.94	47.48	0.16
Patient 063.23	68	21.97	Low	Primary	Housewife	15	17	9	Multigravida	8	Multiparity	Yes	No	Yes	No	No	No	No	Yes	No	Yes	SBR II	25	100	0	Luminal B	T4	N1	M0	Non	III	4.8	No	4.87	14.1	No	42.3	86.9	29	33.3	242	No	No	4.53	No	No	1.55	34.3	0.16
Patient 068.23	74	31.19	Low	No education	Entrepreneur	11	16	5	Multigravida	3	Multiparity	Yes	No	Yes	No	No	No	No	Yes	No	No	SBR II	30	95	0	Luminal B	T4	N2	M0	Non	III	17.5	Yes	5.14	14.9	No	45.8	89.1	29	32.5	334	No	No	8.3	No	No	6.01	86	0.02
Patient 073.23	44	21.63	Low	No education	Housewife	13	19	4	Multigravida	4	Multiparity	No	No	No	No	Yes	No	No	Yes	No	No	SBR III	60	80	0	Luminal B	T1	N0	M0	Non	I	13.7	Yes	4.54	10.2	Yes	31.6	69.6	22.5	32.3	359	No	No	5.32	No	No	3.62	88	0.08
Patient 075.23	55	24.91	Low	No education	Housewife	14	25	4	Multigravida	3	Multiparity	Yes	No	Yes	No	No	No	No	Yes	No	Yes	SBR II	30	95	0	Luminal B	T2	N0	M0	Non	II	3.1	No	4.3	12.1	No	37.4	87	28.1	32.4	335	No	No	6.75	No	No	2	29.6	0.41
Patient 076.23	48	26.6	Low	High school	Government employee	13	27	2	Multigravida	2	Multiparity	No	No	Yes	No	Yes	No	No	Yes	No	No	SBR II	40	100	0	Luminal B	T2	N3	M1	Oui	IV	11.9	Yes	4.69	12.3	No	38.9	82.9	26.2	31.6	315	No	No	4.48	No	No	1.93	43.1	0.16
Patient 078.23	44	13.49	Low	No education	Housewife	17	20	5	Multigravida	5	Multiparity	No	No	Yes	No	No	No	No	Yes	No	No	SBR III	70	5	10	Luminal B	T4	N1	M0	Non	III	0.344	No	4.68	8.3	Yes	28.8	61.5	17.7	28.8	385	No	No	5.48	No	No	2.77	50.5	0.34
Patient 084.23	32	23.25	Low	Middle school	Housewife	14	20	3	Multigravida	2	Multiparity	Yes	No	No	No	Yes	No	No	Yes	No	No	SBR I	70	50	40	Luminal B	T3	N1	M0	Non	III	8.75	Yes	4.13	11.2	Yes	33.4	80.9	27.1	33.5	182	No	No	7.14	No	No	6.2	86.8	0
Patient 085.23	28	20.96	Low	No education	Entrepreneur	10	20	3	Multigravida	2	Multiparity	Yes	No	No	Yes	No	No	No	Yes	No	No	SBR III	70	90	20	Luminal B	T3	N1	M0	Non	III	0.744	No	4.93	12.3	No	35.6	72.2	25	34.7	242	No	No	4.14	No	No	1.78	43.2	0.05
Patient 088.23	40	26.72	Low	No education	Entrepreneur	15	18	8	Multigravida	8	Multiparity	No	No	Yes	No	Yes	No	No	No	No	No	SBR III	70	50	10	Luminal B	T3	N1	M1	Oui	IV	14.6	Yes	4.94	13.4	No	41.7	84.4	27.1	32.1	268	No	No	6.92	No	No	2.81	40.6	0.2
Patient 094.23	45	21.05	Low	Primary	Entrepreneur	14	25	4	Multigravida	3	Multiparity	Yes	No	No	Yes	Yes	No	No	Yes	No	No	SBR II	70	80	85	Luminal B	T3	N0	M0	Non	II	7.39	Yes	4.73	13.6	No	38.6	81.8	28.8	35.2	416	Yes	No	6.53	No	No	3.56	54.6	0.07
Patient 099.23	60	22.1	Low	Primary	Housewife	10	16	14	Multigravida	12	Multiparity	Yes	No	Yes	No	No	No	No	Yes	Yes	Yes	SBR II	75	30	0	Luminal B	T2	N1	M1	Oui	IV	7.54	Yes	4.13	11.2	Yes	33.4	80.9	27.1	33.5	182	No	No	7.14	No	No	6.2	86.8	0
Patient 100.23	70	33.2	Low	Primary	Housewife	15	17	8	Multigravida	4	Multiparity	Yes	No	Yes	Yes	No	No	No	Yes	No	Yes	SBR II	60	30	50	Luminal B	T3	N1	M0	Non	III	5.82	No	4.61	13.3	No	42.7	92.6	28.9	31.1	290	No	No	5.33	No	No	2.57	48.2	0.17
Patient 102.23	48	23.89	Low	No education	Entrepreneur	16	21	0	Nulligravida	0	Nulliparity	No	No	No	No	No	No	No	Yes	No	No	SBR II	90	90	80	Luminal B	T4	N1	M0	Non	III	3.01	No	3.33	6.1	Yes	23.1	69.4	18.3	26.4	130	No	Yes	4.99	No	No	2.9	58.1	0.12
Patient 106.23	37	20.83	Low	No education	Housewife	17	21	0	Nulligravida	0	Nulliparity	No	No	No	No	No	No	No	Yes	No	No	SBR II	40	80	0	Luminal B	T4	N2	M0	Non	III	2.56	No	4.35	13.8	No	40.8	93.8	31.4	33.8	298	No	No	5.27	No	No	3.35	63.6	0.07
Patient 110.23	59	24.22	Low	Primary	Housewife	13	21	3	Multigravida	2	Multiparity	Yes	No	Yes	No	Yes	No	No	Yes	Yes	No	SBR II	60	40	20	Luminal B	T2	N1	M0	Non	II	6.61	Yes	4.11	12.3	No	38.6	93.9	29.9	31.9	312	No	No	5.82	No	No	4.4	75.6	0.05
Patient 114.23	75	23.67	Middle	High school	Retired	13	21	5	Multigravida	3	Multiparity	Yes	No	Yes	No	No	No	No	Yes	No	No	SBR II	60	80	30	Luminal B	T2	N1	M0	Non	II	0.521	No	4.64	12.7	No	39.7	85.6	27.4	32	258	No	No	5.33	No	No	5.06	81	0.07
Patient 116.24	51	23.45	Low	Middle school	Housemaid	18	36	6	Multigravida	3	Multiparity	Yes	No	Yes	No	No	No	No	Yes	No	No	SBR II	90	95	20	Luminal B	T4	N2	M0	Non	III	28.9	Yes	4.86	13.7	No	41.6	85.6	28.2	32.9	444	Yes	No	6.78	No	No	4.2	62	0.11
Patient 117.24	42	17.99	Low	High school	Entrepreneur	16	23	1	Primigravida	1	Primipariry	No	No	No	No	No	No	No	Yes	No	No	SBR II	60	100	50	Luminal B	T4	N2	M1	Oui	IV	0.979	No	4.24	12.2	No	36.9	87	28.8	33.1	313	No	No	2.44	No	Yes	1.27	52	0.1
Patient 125.24	41	19.92	Low	Primary	Housewife	14	39	1	Primigravida	1	Primipariry	Yes	No	No	No	Yes	No	No	Yes	No	No	SBR II	10	90	0	Luminal A	T4	N2	M0	Non	III	0.997	No	5.02	14	No	41.5	82.7	27.9	33.7	197	No	No	4.59	No	No	2.34	50.9	0.03
[truncated: 16 more columns]

## Sheet: Healthy controls
Numéro	Age	BMI	Age at menarch	Age at first pregnancy	Parity	Parity BIS	Gravidity	Gravidity BIS	Abortion history	Breastfeeding status	Socioeconomic status	Education level	Occupation	Menopausal status	Family history of cancer	Contraception use	Alcohol drinking habit	Smoking	Sedentary lifestyle	Diabetes	HTA	CRP	Inflammation	RBC	Hb	Anemia	Ht	MCV	MCH	MCHC	Thrombocytopenia	Thrombocytosis	Platelets	WBC	Neutrophils	Leucopenia	hyperleukocytosis	Neutrophils(%)	Neutrophilia	Neutropenia	Eosinophils	Eosinophils(%)	Basophils	Basophils(%)	Lymphocytes	Lymphocytes (%)	Lymphopenia	Lymphocytosis	Monocytes
Patient 0001.23T	28	24.38	12	20	0	Nulliparity	0	Nulligravida	No	No	Middle	University	Government employee	No	No	No	No	No	No	No	No	1.37	No	4.18	11.9	Yes	36.6	87.6	28.5	32.5	No	No	275	4.38	1.88	No	No	42.9	No	Yes	0.47	10.7	0.04	0.9	1.68	38.4	No	No	0.31
Patient 0002.23T	49	23.31	13	21	0	Nulliparity	0	Nulligravida	No	No	Middle	University	Government employee	Yes	No	No	No	No	Yes	No	No	7.49	Yes	4.08	12.1	No	37	90.7	29.7	32.7	No	No	293	4.34	1.76	No	No	40.6	No	Yes	0.09	2.1	0.01	0.2	2.17	50	No	No	0.31
Patient 0004.23T	39	25.71	15	20	0	Nulliparity	0	Nulligravida	No	No	Middle	University	Government employee	No	No	Yes	No	No	No	No	No	16	Yes	5.01	12.4	No	39.2	78.2	24.8	31.6	No	No	348	4.51	1.58	No	No	35	No	Yes	0.13	2.9	0.04	0.9	2.18	48.3	No	No	0.58
Patient 0005.23T	39	46.27	13	28	3	Multiparity	3	Multigravida	No	No	Middle	University	Government employee	No	Yes	Yes	No	No	Yes	No	No	29.6	Yes	4.83	12.7	No	40.2	83.2	26.3	31.6	No	No	330	5.95	2.56	No	No	43	No	No	0.2	3.4	0.03	0.5	2.76	46.4	No	No	0.4
Patient 0006.23T	46	29.84	12	34	2	Multiparity	3	Multigravida	Yes	No	Middle	University	Government employee	No	No	Yes	No	No	Yes	No	No	2.52	No	4.59	12.9	No	40.3	87.8	28.1	32	No	No	212	5.01	1.86	No	No	37.1	No	Yes	0.03	0.6	0.06	1.2	2.55	50.9	No	No	0.51
Patient 0008.23T	48	28.48	17	19	0	Nulliparity	0	Nulligravida	No	No	Middle	University	Government employee	No	No	Yes	No	No	Yes	No	No	0.397	No	3.98	11.8	Yes	37.5	94.2	29.6	31.5	No	No	288	3.38	1.03	Yes	No	30.4	No	Yes	0.1	3	0.04	1.2	1.91	56.5	No	No	0.3
Patient 010.23T	45	25.95	13	30	3	Multiparity	5	Multigravida	Yes	No	Middle	University	Government employee	No	No	Yes	No	No	Yes	No	No	4.05	No	3.93	11.7	Yes	36.1	91.9	29.8	32.4	No	No	286	2.85	1.24	Yes	No	43.4	No	Yes	0.02	0.7	0.05	1.8	1.35	47.4	No	No	0.19
Patient 011.23T	45	68.68	14	21	4	Multiparity	6	Multigravida	Yes	No	Middle	University	Healthcare worker	No	No	No	No	No	Yes	No	No	14.3	Yes	4.77	13.2	No	40.5	84.9	27.7	32.6	No	No	353	4.36	2.23	No	No	51.1	No	No	0.16	3.7	0.03	0.7	1.63	37.4	No	No	0.31
Patient 012.23T	44	28.83	14	23	6	Multiparity	10	Multigravida	Yes	No	Low	Primary	Housewife	Yes	Yes	Yes	No	No	Yes	No	No	4.2	No	4.48	13.1	No	38.3	85.5	29.2	34.2	No	No	279	7.5	3.41	No	No	45.4	No	No	0.62	8.3	0.06	0.8	2.72	36.3	No	No	0.69
Patient 015.23T	59	31.61	13	22	3	Multiparity	4	Multigravida	Yes	No	Low	Middle school	Housewife	Yes	No	No	No	No	Yes	No	No	16.9	Yes	4.84	13.2	No	40.7	84.1	27.3	32.4	No	No	339	11.39	6.18	No	Yes	54.2	No	No	0.12	1.1	0.2	1.8	4.25	37.3	No	Yes	0.64
Patient 016.23T	54	16.31	13	12	4	Multiparity	4	Multigravida	No	No	Low	No education	Housemaid	Yes	No	Yes	Yes	No	Yes	No	No	0.2	No	4.16	12.4	No	38.2	91.8	29.8	32.5	No	No	270	3.31	1.89	Yes	No	57.1	No	Yes	0.02	0.6	0.02	0.6	1.11	33.5	No	No	0.26
Patient 018.23T	49	30.14	15	20	5	Multiparity	7	Multigravida	Yes	No	Low	Primary	Entrepreneur	No	No	No	No	No	Yes	No	No	146	Yes	4.37	11.7	Yes	37.3	85.4	26.8	31.4	No	No	252	4.41	1.87	No	No	42.3	No	Yes	0.14	3.2	0.03	0.7	2.05	46.5	No	No	0.32
Patient 019.23T	57	27.27	13	17	5	Multiparity	5	Multigravida	No	No	Low	Primary	Housewife	Yes	No	Yes	No	No	Yes	No	No	3.59	No	4.59	13.3	No	39	85	29	34.1	No	No	247	3.67	1.67	Yes	No	45.6	No	Yes	0.1	2.7	0.03	0.8	1.62	44.1	No	No	0.25
Patient 020.23T	45	28.45	14	21	2	Multiparity	2	Multigravida	No	No	Low	Middle school	Housewife	Yes	Yes	Yes	No	No	Yes	No	No	2.6	No	4.62	12.8	No	39.6	85.7	27.7	32.3	No	No	278	4.17	1.55	No	No	37.3	No	Yes	0.21	5	0.03	0.7	2.12	50.8	No	No	0.26
Patient 021.23T	50	26.91	14	19	5	Multiparity	6	Multigravida	Yes	No	Low	No education	Entrepreneur	Yes	No	Yes	No	No	Yes	No	No	41.5	Yes	5.22	12.9	No	42.6	81.6	24.7	30.3	No	No	237	5.55	2.9	No	No	52.3	No	No	0.2	3.6	0.03	0.5	1.92	34.6	No	No	0.5
Patient 022.23T	44	18.88	14	20	1	Primiparity	3	Multigravida	Yes	No	Low	Primary	Entrepreneur	No	Yes	Yes	No	No	Yes	No	No	7.1	Yes	4.74	12.3	No	38.9	82.1	25.9	31.6	No	No	382	5.7	2.99	No	No	52.6	No	No	0.03	0.5	0.03	0.5	2.14	37.5	No	No	0.51
Patient 023.23T	58	23.19	13	21	1	Primiparity	1	Primigravida	No	No	Low	No education	Housemaid	Yes	No	No	No	No	Yes	No	No	1.3	No	4.54	13.4	No	42.2	93	29.5	31.8	No	No	300	5.55	1.41	No	No	25.4	No	Yes	0.16	2.9	0.02	0.4	3.53	63.6	No	No	0.43
Patient 024.23T	44	25.82	14	20	3	Multiparity	5	Multigravida	Yes	No	Low	No education	Housewife	Yes	No	No	No	No	Yes	No	No	2.6	No	4.2	10.9	Yes	35	83.3	26	31.1	No	No	309	3.19	1.15	Yes	No	36.1	No	Yes	0.02	0.6	0.02	0.6	1.75	54.9	No	No	0.25
Patient 025.23T	42	27.77	16	18	7	Multiparity	7	Multigravida	No	No	Low	No education	Housewife	Yes	No	Yes	No	No	Yes	No	No	2.9	No	5.2	14.7	No	42.7	82.1	28.3	34.4	No	No	210	4.08	1.84	No	No	45.1	No	Yes	0.09	2.2	0.05	1.2	1.71	41.9	No	No	0.39
Patient 026.23T	56	25.95	17	21	0	Nulliparity	0	Nulligravida	No	No	Low	Primary	Entrepreneur	Yes	No	No	No	No	Yes	No	No	6.2	Yes	4.77	13.2	No	40.5	84.9	27.7	32.6	No	No	353	4.36	2.23	No	No	51.1	No	No	0.16	3.7	0.03	0.7	1.63	37.4	No	No	0.31
Patient 027.23T	50	26.12	16	31	3	Multiparity	6	Multigravida	Yes	No	Middle	University	Healthcare worker	Yes	Yes	Yes	No	No	Yes	No	No	0.3	No	3.9	11.6	Yes	36.2	92.8	29.7	32	No	No	237	2.76	1.18	Yes	No	42.8	No	Yes	0.1	3.6	0.04	1.4	1.15	41.7	No	No	0.29
Patient 029.23T	44	22.77	14	21	2	Multiparity	2	Multigravida	No	No	Low	No education	Entrepreneur	Yes	Yes	No	No	No	Yes	No	No	4.77	No	4.77	13.2	No	40.5	84.9	27.7	32.6	No	No	353	4.36	2.23	No	No	51.1	No	No	0.16	3.7	0.03	0.7	1.63	37.4	No	No	0.31
Patient 030.23T	63	24.03	13	18	3	Multiparity	2	Multigravida	No	No	Low	Primary	Housewife	Yes	No	No	No	No	Yes	No	No	7.5	Yes	3.98	11.7	Yes	36.2	91	29.4	32.3	No	No	348	7.51	4.86	No	No	64.8	No	No	0.07	0.9	0.01	0.1	2.23	29.7	No	No	0.34
Patient 031.23T	45	22.94	18	22	5	Multiparity	6	Multigravida	Yes	No	Low	Primary	Entrepreneur	No	No	Yes	No	No	Yes	No	No	6	No	4.2	12.3	No	37.6	89.5	29.3	32.7	No	Yes	407	4.57	2.39	No	No	52.3	No	No	0.07	1.5	0.03	0.7	1.81	39.6	No	No	0.27
Patient 032.23T	43	27.94	13	25	3	Multiparity	4	Multigravida	Yes	No	Middle	University	Healthcare worker	No	Yes	Yes	No	No	Yes	No	No	7.8	Yes	5.47	13.8	No	44.9	82.1	25.2	30.7	No	No	341	6.98	3.01	No	No	43.1	No	No	0.06	0.9	0.03	0.4	3.44	49.3	No	No	0.44
Patient 033.24T	45	27.78	15	21	0	Nulliparity	0	Nulligravida	No	No	Low	Middle school	Entrepreneur	No	No	Yes	No	No	Yes	No	No	1.3	No	4.66	13.8	No	42	90.1	29.6	32.9	No	No	359	4.2	1.72	No	No	40.9	No	Yes	0.05	1.2	0.02	0.5	2.07	49.3	No	No	0.34
Patient 034.24T	76	26.67	15	16	10	Multiparity	12	Multigravida	Yes	No	Low	No education	Entrepreneur	Yes	No	Yes	No	No	Yes	No	No	5.2	No	4.07	11.7	Yes	37.1	91.2	28.7	31.5	No	No	376	6.11	2.35	No	No	38.4	No	No	0.14	2.3	0.03	0.5	3.12	51.1	No	No	0.47
Patient 035.24T	47	24.57	14	20	1	Primiparity	1	Primigravida	No	No	Low	No education	Housewife	Yes	Yes	No	No	No	Yes	No	No	14.8	Yes	4.13	11.3	Yes	89.6	89.6	27.4	30.5	No	Yes	407	5.41	2.5	No	No	46.3	No	No	0.17	3.1	0.05	0.9	2.32	42.9	No	No	0.37
Patient 036.24T	47	18.73	15	21	2	Multiparity	3	Multigravida	Yes	No	Low	No education	Entrepreneur	Yes	Yes	Yes	No	No	Yes	No	No	7.2	Yes	3.82	10.8	Yes	34.2	89.5	28.3	31.6	No	No	201	5	1.46	No	No	29.2	No	Yes	0.31	6.2	0.04	0.8	2.7	54	No	No	0.49
Patient 037.24T	58	29.41	17	20	3	Multiparity	4	Multigravida	No	No	Low	No education	Housewife	Yes	No	Yes	No	No	Yes	No	No	3.9	No	4.11	12.2	No	37.5	91.2	29.7	32.5	No	No	322	4.48	1.75	No	No	39.2	No	Yes	0.14	3.1	0.02	0.4	2.21	49.3	No	No	0.36
Patient 038.24T	55	29.4	19	20	3	Multiparity	4	Multigravida	Yes	No	Low	Middle school	Entrepreneur	Yes	Yes	No	No	No	Yes	No	No	11.8	Yes	4.37	12.3	No	40.5	92.7	28.1	30.4	No	No	329	5.02	2.02	No	No	40.2	No	No	0.1	2	0.03	0.6	2.59	51.6	No	No	0.28
Patient 039.24T	46	27.89	11	21	0	Nulliparity	0	Nulligravida	No	No	Low	Middle school	Entrepreneur	Yes	Yes	No	No	No	Yes	No	No	3.2	No	4.79	13.8	No	43.1	90	28.8	32	No	No	272	5.23	2.84	No	No	54.3	No	No	0.24	4.6	0.03	0.6	1.77	33.8	No	No	0.35
Patient 40.24T	48	29.72	10	15	5	Multiparity	7	Multigravida	Yes	No	Low	Primary	Entrepreneur	Yes	No	Yes	No	No	Yes	No	No	4.1	No	4.74	13.5	No	38.5	81	28.4	35	No	No	273	5.5	2.5	No	No	46.8	No	No	0.26	4.7	0.12	2.2	1.87	34.1	No	No	0.67
Patient 041.24T	50	29.59	15	23	4	Multiparity	11	Multigravida	Yes	No	Low	No education	Housewife	No	Yes	No	No	No	Yes	No	No	2.7	No	4.08	11.9	Yes	35.1	86	29.3	34	No	No	359	3.6	0.99	Yes	No	27.5	No	Yes	0.15	4.3	0.02	0.5	1.86	51.8	No	No	0.57
Patient 042.24T	61	31.83	16	19	3	Multiparity	4	Multigravida	No	No	Low	No education	Housewife	Yes	No	Yes	No	No	Yes	No	No	15.6	Yes	4.35	12.2	No	38.2	87.8	28	31.9	No	No	297	6.64	2.97	No	No	44.7	No	No	0.21	3.2	0.06	0.9	2.68	40.4	No	No	0.72
Patient 043.24T	55	24.24	12	18	6	Multiparity	6	Multigravida	No	No	Low	Middle school	Entrepreneur	Yes	No	Yes	No	No	Yes	No	No	1.9	No	4.51	13.3	No	39.8	88.2	29.5	33.4	No	No	266	6.02	1.84	No	No	30.6	No	Yes	0.17	2.8	0.06	1	3.46	57.5	No	No	0.49
Patient 044.23T	44	23.78	13	27	3	Multiparity	3	Multigravida	No	No	Middle	University	Government employee	Yes	Yes	Yes	No	No	Yes	No	No	1.6	No	4.59	12.8	No	38.1	83	27.9	33.6	No	No	235	5.38	1.9	No	No	35.4	No	Yes	0.08	1.5	0.05	0.9	2.73	50.7	No	No	0.62
Patient 045.24T	60	19.07	13	23	8	Multiparity	14	Multigravida	Yes	No	Low	Primary	Entrepreneur	Yes	Yes	No	No	No	Yes	No	No	0.3	No	4.29	13.2	No	39.1	91.1	30.8	33.8	No	No	246	3.5	2.15	Yes	No	61.3	No	No	0.02	0.6	0.02	0.6	1	28.6	No	No	0.31
Patient 046.23T	56	28.41	14	15	6	Multiparity	8	Multigravida	Yes	No	Low	Primary	Entrepreneur	No	No	No	No	No	Yes	No	No	7.4	Yes	4.5	12.9	No	37.1	82.4	28.7	34.8	No	No	363	4.92	1.48	No	No	30.1	No	Yes	0.32	6.5	0.06	1.2	2.73	55.5	No	No	0.33
Patient 047.23T	52	34.53	14	35	0	Nulliparity	4	Multigravida	Yes	No	Middle	University	Government employee	Yes	Yes	No	No	No	Yes	No	No	3.6	No	4.48	12.8	No	40.4	90.2	28.6	31.7	No	No	333	4.1	1.79	No	No	43.7	No	Yes	0.21	5.1	0.02	0.5	1.55	37.8	No	No	0.53
[truncated: 6 more columns]
